# Supplementary material for: Fe(III) and Cu(II) Complexes of Chlorogenic Acid: Spectroscopic, Thermal, Anti-/Pro-Oxidant, and Cytotoxic Studies
Source: Materials (Basel). 2022 Oct 1;15(19):6832. doi: 10.3390/ma15196832 (PMC9572621; doi:10.3390/ma15196832)
Supplement: Supplementary file 1 [file materials-15-06832-s001.zip]

Archive with 1 entries (1 files):
- materials-1841240-supplementary.pdf
